# Supplementary material for: 4-Amino-3-ammonio­pyridinium dichloride
Source: Acta Crystallogr Sect E Struct Rep Online. 2008 Dec 17;65(Pt 1):o131. doi: 10.1107/S1600536808041962 (PMC2968050; doi:10.1107/S1600536808041962)
Supplement: Supplementary file 1 [file e-65-0o131-sup1.cif]

##############################################################################
###                                                                        ###
###        Electronic paper (Acta Crystallographica Section E)             ###
###                                                                        ###
##############################################################################
#                                                                            #
# This CIF contains the data in a paper accepted for publication in Acta     #
# Crystallographica Section E. It conforms to the requirements of Notes      #
# for Authors for Section E, and has been peer reviewed under the auspices   #
# of the IUCr Commission on Journals.                                        #
#                                                                            #
# Full details of the Crystallographic Information File format               #
# are given in the paper "The Crystallographic Information File (CIF):       #
# a New Standard Archive File for Crystallography" by S. R. Hall, F. H.      #
# Allen and I. D. Brown [Acta Cryst. (1991), A47, 655-685].                  #
#                                                                            #
# The current version of the core CIF dictionary is obtainable from          #
# ftp://ftp.iucr.org/pub/cif_core.dic. The current version number is 2.4.    #
#                                                                            #
# Software is freely available for graphical display of the structure(s) in  #
# this CIF.  For information consult the CIF home page http://www.iucr.org/  #
# cif/home.html                                                              #
#                                                                            #
# This file may be used for bona fide research purposes within the           #
# scientific community so long as proper attribution is given to the journal # 
# article from which it was obtained.                                        #
#                                                                            #
##############################################################################
                                             
data_I
_audit_creation_method     SHELXL-97
_chemical_name_systematic
;
4-Amino-3-ammoniopyridinium dichloride
;
_chemical_name_common     ?
_chemical_formula_moiety     'C5 H9 N3 2+, 2(Cl -)'
_chemical_formula_sum     'C5 H9 Cl2 N3'
_chemical_formula_iupac     'C5 H9 N3 2+, 2Cl -'
_chemical_formula_weight     182.05
_chemical_melting_point     ?
_symmetry_cell_setting     Monoclinic
_symmetry_space_group_name_H-M     'P 21/c'
_symmetry_space_group_name_Hall     '-P 2ybc'
loop_
    _symmetry_equiv_pos_as_xyz
    'x, y, z'
    '-x, y+1/2, -z+1/2'
    '-x, -y, -z'
    'x, -y-1/2, z-1/2'
_cell_length_a     8.362(2)
_cell_length_b     7.3218(19)
_cell_length_c     13.239(3)
_cell_angle_alpha     90.00
_cell_angle_beta     92.065(4)
_cell_angle_gamma     90.00
_cell_volume     810.0(4)
_cell_formula_units_Z     4
_cell_measurement_reflns_used     2439
_cell_measurement_theta_min     3.08
_cell_measurement_theta_max     28.16
_cell_measurement_temperature     296(2)
_exptl_crystal_description     block
_exptl_crystal_colour     colorless
_exptl_crystal_size_max     0.41
_exptl_crystal_size_mid     0.31
_exptl_crystal_size_min     0.07
_exptl_crystal_density_diffrn     1.493
_exptl_crystal_density_meas     ?
_exptl_crystal_density_method     'not measured'
_exptl_crystal_F_000     376
_exptl_absorpt_coefficient_mu     0.730
_exptl_absorpt_correction_type     multi-scan
_exptl_absorpt_process_details     '(SADABS; Bruker, 1997)'
_exptl_absorpt_correction_T_min     0.7340
_exptl_absorpt_correction_T_max     0.9480
_exptl_special_details
;
;
_diffrn_ambient_temperature     296(2)
_diffrn_radiation_type     MoK\a
_diffrn_radiation_wavelength     0.71073
_diffrn_radiation_source     'fine-focus sealed tube'
_diffrn_radiation_monochromator     graphite
_diffrn_measurement_device_type     'Bruker SMART  CCD area-detector'
_diffrn_measurement_method     '\f and \w'
_diffrn_detector_area_resol_mean     ?
_diffrn_reflns_number     3949
_diffrn_reflns_av_R_equivalents     0.0142
_diffrn_reflns_av_sigmaI/netI     0.0170
_diffrn_reflns_theta_min     2.44
_diffrn_reflns_theta_max     25.49
_diffrn_reflns_theta_full     25.49
_diffrn_measured_fraction_theta_max     0.991
_diffrn_measured_fraction_theta_full     0.991
_diffrn_reflns_limit_h_min     -10
_diffrn_reflns_limit_h_max     9
_diffrn_reflns_limit_k_min     -6
_diffrn_reflns_limit_k_max     8
_diffrn_reflns_limit_l_min     -16
_diffrn_reflns_limit_l_max     15
_diffrn_standards_number     0
_diffrn_standards_interval_count     ?
_diffrn_standards_interval_time     ?
_diffrn_standards_decay_%     ?
_refine_special_details
;
;
_reflns_number_total     1494
_reflns_number_gt     1345
_reflns_threshold_expression     I>2\s(I)
_refine_ls_structure_factor_coef     Fsqd
_refine_ls_matrix_type     full
_refine_ls_R_factor_all     0.0288
_refine_ls_R_factor_gt     0.0251
_refine_ls_wR_factor_gt     0.0644
_refine_ls_wR_factor_ref     0.0675
_refine_ls_goodness_of_fit_ref     1.144
_refine_ls_restrained_S_all     1.144
_refine_ls_number_reflns     1494
_refine_ls_number_parameters     92
_refine_ls_number_restraints     0
_refine_ls_hydrogen_treatment     constr
_refine_ls_weighting_scheme     calc
_refine_ls_weighting_details
              'w=1/[\s^2^(Fo^2^)+(0.0285P)^2^+0.2927P] where P=(Fo^2^+2Fc^2^)/3'
_atom_sites_solution_hydrogens     geom
_atom_sites_solution_primary     direct
_atom_sites_solution_secondary     difmap
_refine_ls_shift/su_max     0.001
_refine_ls_shift/su_mean     0.000
_refine_diff_density_max     0.241
_refine_diff_density_min     -0.245
_refine_ls_extinction_method     none
_refine_ls_extinction_coef     ?
loop_
    _atom_type_symbol
    _atom_type_description
    _atom_type_scat_dispersion_real
    _atom_type_scat_dispersion_imag
    _atom_type_scat_source
    'C' 'C' 0.0033 0.0016
                         'International Tables Vol C Tables 4.2.6.8 and 6.1.1.4'
    'H' 'H' 0.0000 0.0000
                         'International Tables Vol C Tables 4.2.6.8 and 6.1.1.4'
    'N' 'N' 0.0061 0.0033
                         'International Tables Vol C Tables 4.2.6.8 and 6.1.1.4'
    'Cl' 'Cl' 0.1484 0.1585
                         'International Tables Vol C Tables 4.2.6.8 and 6.1.1.4'
_computing_data_collection     'SMART (Bruker, 1997)'
_computing_cell_refinement     'SAINT (Bruker, 1997)'
_computing_data_reduction     'SAINT (Bruker, 1997)'
_computing_structure_solution     'SHELXS97 (Sheldrick, 2008)'
_computing_structure_refinement     'SHELXL97 (Sheldrick, 2008)'
_computing_molecular_graphics     'SHELXTL (Sheldrick, 2008)'
_computing_publication_material     'SHELXTL (Sheldrick, 2008)'
loop_
    _atom_site_type_symbol
    _atom_site_label
    _atom_site_fract_x
    _atom_site_fract_y
    _atom_site_fract_z
    _atom_site_U_iso_or_equiv
    _atom_site_adp_type
    _atom_site_calc_flag
    _atom_site_refinement_flags
    _atom_site_occupancy
    _atom_site_disorder_assembly
    _atom_site_disorder_group
    Cl Cl1 0.05806(5) 0.10977(6) 0.30663(3) 0.03884(15) Uani d . 1 . .
    Cl Cl2 0.51526(5) 0.00029(6) 0.35359(3) 0.03603(14) Uani d . 1 . .
    N N1 0.26647(16) 0.68257(19) 0.30328(10) 0.0320(3) Uani d . 1 . .
    H H1A 0.3291 0.6281 0.2594 0.048 Uiso calc R 1 . .
    H H1B 0.3026 0.7949 0.3160 0.048 Uiso calc R 1 . .
    H H1C 0.1670 0.6887 0.2772 0.048 Uiso calc R 1 . .
    N N2 0.11914(19) 0.8105(2) 0.48188(12) 0.0439(4) Uani d . 1 . .
    H H2A 0.1182 0.8773 0.4284 0.053 Uiso calc R 1 . .
    H H2B 0.0737 0.8485 0.5352 0.053 Uiso calc R 1 . .
    N N3 0.33856(18) 0.3102(2) 0.48536(11) 0.0376(4) Uani d . 1 . .
    H H3 0.3861 0.2061 0.4869 0.045 Uiso calc R 1 . .
    C C1 0.3383(2) 0.4103(2) 0.40010(13) 0.0329(4) Uani d . 1 . .
    H H1 0.3866 0.3649 0.3431 0.039 Uiso calc R 1 . .
    C C2 0.26762(18) 0.5778(2) 0.39701(12) 0.0271(3) Uani d . 1 . .
    C C3 0.19067(19) 0.6488(2) 0.48205(12) 0.0296(4) Uani d . 1 . .
    C C4 0.1921(2) 0.5357(2) 0.56891(13) 0.0366(4) Uani d . 1 . .
    H H4 0.1422 0.5751 0.6267 0.044 Uiso calc R 1 . .
    C C5 0.2655(2) 0.3703(2) 0.56862(14) 0.0391(4) Uani d . 1 . .
    H H5 0.2656 0.2976 0.6262 0.047 Uiso calc R 1 . .
loop_
    _atom_site_aniso_label
    _atom_site_aniso_U_11
    _atom_site_aniso_U_22
    _atom_site_aniso_U_33
    _atom_site_aniso_U_12
    _atom_site_aniso_U_13
    _atom_site_aniso_U_23
    Cl1 0.0414(3) 0.0428(3) 0.0324(2) 0.00951(19) 0.00267(18) -0.00166(18)
    Cl2 0.0410(3) 0.0298(2) 0.0379(2) 0.00388(17) 0.01080(18) 0.00231(17)
    N1 0.0335(7) 0.0344(8) 0.0283(7) 0.0006(6) 0.0044(6) -0.0002(6)
    N2 0.0617(10) 0.0360(8) 0.0348(8) 0.0202(8) 0.0147(7) 0.0032(7)
    N3 0.0403(8) 0.0265(7) 0.0462(9) 0.0089(6) 0.0023(7) 0.0007(6)
    C1 0.0319(9) 0.0323(9) 0.0346(9) 0.0018(7) 0.0031(7) -0.0054(7)
    C2 0.0260(8) 0.0283(8) 0.0270(8) -0.0013(6) 0.0012(6) -0.0008(6)
    C3 0.0309(8) 0.0274(8) 0.0306(8) 0.0029(7) 0.0017(7) -0.0016(7)
    C4 0.0434(10) 0.0377(10) 0.0291(9) 0.0069(8) 0.0069(7) 0.0021(7)
    C5 0.0459(10) 0.0366(10) 0.0349(10) 0.0038(8) 0.0013(8) 0.0077(8)
_geom_special_details
;
;
loop_
    _geom_bond_atom_site_label_1
    _geom_bond_atom_site_label_2
    _geom_bond_site_symmetry_2
    _geom_bond_distance
    _geom_bond_publ_flag
    N1 C2 . 1.458(2) ?
    N1 H1A . 0.8900 ?
    N1 H1B . 0.8900 ?
    N1 H1C . 0.8900 ?
    N2 C3 . 1.326(2) ?
    N2 H2A . 0.8600 ?
    N2 H2B . 0.8600 ?
    N3 C1 . 1.346(2) ?
    N3 C5 . 1.353(2) ?
    N3 H3 . 0.8600 ?
    C1 C2 . 1.361(2) ?
    C1 H1 . 0.9300 ?
    C2 C3 . 1.416(2) ?
    C3 C4 . 1.417(2) ?
    C4 C5 . 1.358(3) ?
    C4 H4 . 0.9300 ?
    C5 H5 . 0.9300 ?
loop_
    _geom_angle_atom_site_label_1
    _geom_angle_atom_site_label_2
    _geom_angle_atom_site_label_3
    _geom_angle_site_symmetry_1
    _geom_angle_site_symmetry_3
    _geom_angle
    _geom_angle_publ_flag
    C2 N1 H1A . . 109.5 ?
    C2 N1 H1B . . 109.5 ?
    H1A N1 H1B . . 109.5 ?
    C2 N1 H1C . . 109.5 ?
    H1A N1 H1C . . 109.5 ?
    H1B N1 H1C . . 109.5 ?
    C3 N2 H2A . . 120.0 ?
    C3 N2 H2B . . 120.0 ?
    H2A N2 H2B . . 120.0 ?
    C1 N3 C5 . . 121.29(15) n
    C1 N3 H3 . . 119.4 ?
    C5 N3 H3 . . 119.4 ?
    N3 C1 C2 . . 120.23(16) ?
    N3 C1 H1 . . 119.9 ?
    C2 C1 H1 . . 119.9 ?
    C1 C2 C3 . . 121.06(15) ?
    C1 C2 N1 . . 119.26(14) ?
    C3 C2 N1 . . 119.65(14) ?
    N2 C3 C2 . . 122.95(15) ?
    N2 C3 C4 . . 120.92(15) ?
    C2 C3 C4 . . 116.12(15) ?
    C5 C4 C3 . . 120.64(16) ?
    C5 C4 H4 . . 119.7 ?
    C3 C4 H4 . . 119.7 ?
    N3 C5 C4 . . 120.64(16) ?
    N3 C5 H5 . . 119.7 ?
    C4 C5 H5 . . 119.7 ?
loop_
    _geom_torsion_atom_site_label_1
    _geom_torsion_atom_site_label_2
    _geom_torsion_atom_site_label_3
    _geom_torsion_atom_site_label_4
    _geom_torsion_site_symmetry_1
    _geom_torsion_site_symmetry_2
    _geom_torsion_site_symmetry_3
    _geom_torsion_site_symmetry_4
    _geom_torsion
    _geom_torsion_publ_flag
    C5 N3 C1 C2 . . . . 1.9(3) ?
    N3 C1 C2 C3 . . . . -1.2(2) ?
    N3 C1 C2 N1 . . . . -178.99(14) ?
    C1 C2 C3 N2 . . . . -179.35(16) ?
    N1 C2 C3 N2 . . . . -1.6(2) ?
    C1 C2 C3 C4 . . . . -0.1(2) ?
    N1 C2 C3 C4 . . . . 177.72(15) ?
    N2 C3 C4 C5 . . . . 179.99(18) ?
    C2 C3 C4 C5 . . . . 0.7(3) ?
    C1 N3 C5 C4 . . . . -1.2(3) ?
    C3 C4 C5 N3 . . . . -0.1(3) ?
loop_
    _geom_hbond_atom_site_label_D
    _geom_hbond_atom_site_label_H
    _geom_hbond_atom_site_label_A
    _geom_hbond_site_symmetry_A
    _geom_hbond_distance_DH
    _geom_hbond_distance_HA
    _geom_hbond_distance_DA
    _geom_hbond_angle_DHA
    _geom_hbond_publ_flag
    N1 H1A Cl2 2_655 0.89 2.22 3.1142(15) 178.0 y
    N1 H1B Cl2 1_565 0.89 2.37 3.1754(16) 150.9 y
    N1 H1C Cl1 2 0.89 2.23 3.0790(16) 160.3 y
    N2 H2A Cl1 1_565 0.86 2.39 3.2188(17) 163.2 y
    N2 H2B Cl1 3_566 0.86 2.42 3.2672(17) 168.3 y
    N3 H3 Cl2 . 0.86 2.59 3.2499(16) 134.7 y
    N3 H3 Cl2 3_656 0.86 2.70 3.3198(16) 130.0 y
data_global
_journal_date_recd_electronic     2008-12-03
_journal_date_accepted     2008-12-10
_journal_name_full     'Acta Crystallographica, Section E'
_journal_year     2009
_journal_volume     65
_journal_issue      1
_journal_page_first     o131
_journal_page_last     o131
_journal_paper_category     QO
_journal_coeditor_code     SI2142
_publ_contact_author_name     'Qin Jian-Hua'
_publ_contact_author_address
;
College of Chemistry and Chemical Engineering
Luoyang Normal University
Luoyang 471022
P. R. China
;
_publ_contact_author_email     'jh_q128105@126.com'
_publ_contact_author_fax     '086 379 65524308'
_publ_contact_author_phone     '086 379 65524308'
_publ_section_title
;
4-Amino-3-ammoniopyridinium dichloride
;
loop_
    _publ_author_name
    _publ_author_address
    'Jian-Hua Qin'
;
College of Chemistry and Chemical Engineering
Luoyang Normal University
Luoyang 471022
People's Republic of China
;
    'Jian-Ge Wang'
;
College of Chemistry and Chemical Engineering
Luoyang Normal University
Luoyang 471022
People's Republic of China
;
