# Supplementary material for: 4-Amino-3-ammonio­pyridinium dichloride
Source: Acta Crystallogr Sect E Struct Rep Online. 2008 Dec 17;65(Pt 1):o131. doi: 10.1107/S1600536808041962 (PMC2968050; doi:10.1107/S1600536808041962)
Supplement: Supplementary file 2 [file e-65-0o131-Isup2.hkl]

# 
# h,k,l, Fc-squared, Fo-squared, sigma(Fo-squared) and status flag 
# 
data_I
_shelx_title ' A in P2(1)/c' 
_shelx_refln_list_code          4 
_shelx_F_calc_maximum      145.97 
_exptl_crystal_F_000       376.00 
_reflns_d_resolution_high  0.8257 
 
loop_ 
 _symmetry_equiv_pos_as_xyz 
 'x, y, z' 
 '-x, y+1/2, -z+1/2' 
 '-x, -y, -z' 
 'x, -y-1/2, z-1/2' 
 
_cell_length_a     8.3615 
_cell_length_b     7.3218 
_cell_length_c    13.2389 
_cell_angle_alpha  90.000 
_cell_angle_beta   92.065 
_cell_angle_gamma  90.000 
 
_shelx_F_squared_multiplier     1.000 
 
loop_ 
 _refln_index_h 
 _refln_index_k 
 _refln_index_l 
 _refln_F_squared_calc 
 _refln_F_squared_meas 
 _refln_F_squared_sigma 
 _refln_observed_status 
   1   0   0        0.25        0.12      0.18 o 
   2   0   0      125.31       76.50      1.92 o 
   3   0   0      114.56      105.92      2.10 o 
   4   0   0     1567.35     1696.63     17.65 o 
   5   0   0     2081.75     2033.03     21.31 o 
   6   0   0       83.18       91.30      4.21 o 
   7   0   0      835.47      884.11     17.65 o 
   8   0   0        4.02        2.08      1.44 o 
   9   0   0      389.72      380.81     11.66 o 
  10   0   0       29.11       25.71      3.69 o 
   1   1   0      209.93      174.01      2.02 o 
   2   1   0     1536.85     1522.13     10.78 o 
   3   1   0     1051.29     1062.11      8.05 o 
   4   1   0     1481.94     1540.78     11.49 o 
   5   1   0       37.19       31.70      1.02 o 
   6   1   0      351.75      350.67      4.93 o 
   7   1   0      148.67      148.24      6.01 o 
   8   1   0       23.22       23.33      3.73 o 
   9   1   0        0.20       -1.26      1.01 o 
  10   1   0        3.46        3.13      1.49 o 
   0   2   0     1358.69     1632.33     16.29 o 
   1   2   0     1877.74     1961.35     13.75 o 
   2   2   0     3162.26     3194.83     28.53 o 
   3   2   0     1783.72     1804.65     13.13 o 
   4   2   0     1536.56     1521.69     11.56 o 
   5   2   0      161.70      155.91      2.37 o 
   6   2   0      374.21      382.10      5.36 o 
   7   2   0      287.62      281.52      6.04 o 
   8   2   0       20.09       27.68      2.21 o 
   9   2   0      118.11      126.82      4.78 o 
   1   3   0       43.10       31.00      0.90 o 
   2   3   0      205.04      187.36      2.35 o 
   3   3   0     1024.44     1082.87      8.72 o 
   4   3   0     1202.59     1241.94      8.75 o 
   5   3   0      273.46      269.71      5.21 o 
   6   3   0      134.11      128.47      2.96 o 
   7   3   0       27.46       29.14      4.49 o 
   8   3   0        0.63        0.54      1.26 o 
   9   3   0        1.58        2.85      1.94 o 
   0   4   0      347.11      391.25      6.09 o 
   1   4   0     3262.36     3088.96     45.32 o 
   2   4   0      690.09      744.06      6.61 o 
   3   4   0     1757.11     1763.03     13.53 o 
   4   4   0      281.09      279.92      3.57 o 
   5   4   0      127.63      126.97      3.73 o 
   6   4   0      609.53      622.61      9.87 o 
   7   4   0        2.99        1.75      0.89 o 
   8   4   0      259.41      271.73      6.08 o 
   9   4   0       11.75       13.42      2.91 o 
   1   5   0       29.99       30.25      1.26 o 
   2   5   0        0.65        1.83      0.61 o 
   3   5   0        8.65        9.76      1.07 o 
   4   5   0       59.90       64.10      2.12 o 
   5   5   0       98.09       92.92      3.38 o 
   6   5   0        0.29        0.40      0.86 o 
   7   5   0        4.79        1.42      1.03 o 
   8   5   0        1.96        1.72      1.68 o 
   0   6   0      463.28      492.99     12.12 o 
   1   6   0      708.67      720.39     10.97 o 
   2   6   0       77.58       82.20      2.49 o 
   3   6   0      964.49      947.15     10.69 o 
   4   6   0      120.14      128.24      4.93 o 
   5   6   0      102.47      110.58      3.97 o 
   6   6   0      199.24      194.92      5.56 o 
   7   6   0       30.30       29.29      6.03 o 
   1   7   0      245.37      250.22      6.25 o 
   2   7   0      220.04      221.38      5.95 o 
   3   7   0       54.10       69.10      3.30 o 
   4   7   0       53.36       47.02      4.27 o 
   5   7   0      145.13      137.82      4.73 o 
   6   7   0       16.33       14.65      2.09 o 
   0   8   0      138.54      153.25      7.51 o 
   1   8   0       39.46       47.76      3.11 o 
   2   8   0      487.32      483.67     10.98 o 
   3   8   0      177.12      179.83      5.75 o 
   4   8   0      141.61      118.03      6.97 o 
 -10   1   1        3.17        0.47      1.32 o 
  -9   1   1       21.28       23.06      2.22 o 
  -8   1   1       18.32       19.37      2.63 o 
  -7   1   1       93.99       94.45      4.23 o 
  -6   1   1      524.23      521.79     11.46 o 
  -5   1   1      877.29      872.75      7.24 o 
  -4   1   1      249.55      255.69      2.71 o 
  -3   1   1     2704.34     2781.61     21.99 o 
  -2   1   1     1844.45     2035.59     20.14 o 
  -1   1   1        4.24       11.51      0.61 o 
   0   1   1      474.69      425.24      3.90 o 
   1   1   1      207.77      225.30      2.11 o 
   2   1   1    21307.45    19592.48    132.77 o 
   3   1   1        6.87        5.85      0.45 o 
   4   1   1     1081.86     1042.73      8.40 o 
   5   1   1      180.29      176.31      2.86 o 
   6   1   1      812.57      818.26      9.54 o 
   7   1   1       76.62       71.46      3.00 o 
   8   1   1      228.08      229.59      5.84 o 
   9   1   1      219.80      224.98      6.19 o 
  10   1   1       28.18       24.90      2.59 o 
  -9   2   1      438.08      453.67      9.08 o 
  -8   2   1        2.39        4.28      1.21 o 
  -7   2   1        2.28        2.21      0.96 o 
  -6   2   1       88.71       86.25      3.95 o 
  -5   2   1       73.63       78.14      1.98 o 
  -4   2   1       98.51      102.85      1.85 o 
  -3   2   1      108.08       99.64      1.34 o 
  -2   2   1     1464.37     1558.97     11.62 o 
  -1   2   1     1429.76     1565.47     13.03 o 
   0   2   1     4306.65     4279.27     40.34 o 
   1   2   1     2537.66     2600.32     18.03 o 
   2   2   1      405.70      431.41      3.96 o 
   3   2   1      576.54      625.24      5.49 o 
   4   2   1     1227.25     1311.15     10.34 o 
   5   2   1      904.73      932.82      8.11 o 
   6   2   1     1205.73     1221.07     12.26 o 
   7   2   1      109.17      104.93      3.44 o 
   8   2   1      206.89      206.03      5.51 o 
   9   2   1       75.26       76.39      3.66 o 
  -9   3   1        1.33        0.38      1.52 o 
  -8   3   1        8.27        4.45      1.86 o 
  -7   3   1        2.33        3.73      1.52 o 
  -6   3   1      157.02      166.88      2.80 o 
  -5   3   1       49.92       48.71      1.40 o 
  -4   3   1      941.73      958.17      7.04 o 
  -3   3   1      629.58      666.90      5.83 o 
  -2   3   1       33.96       26.76      0.80 o 
  -1   3   1     3213.56     3309.03     22.88 o 
   0   3   1     1141.67     1180.75      8.99 o 
   1   3   1     2015.81     2004.51     18.23 o 
   2   3   1       91.40      102.89      2.43 o 
   3   3   1      985.78      947.91      6.85 o 
   4   3   1      433.82      441.92      4.67 o 
   5   3   1      637.58      636.86      6.28 o 
   6   3   1      333.36      308.55      4.90 o 
   7   3   1      328.77      320.23      5.31 o 
   8   3   1      176.09      189.46      5.29 o 
   9   3   1       41.00       34.38      3.91 o 
  -9   4   1        0.46        0.01      1.28 o 
  -8   4   1        5.97        4.19      1.18 o 
  -7   4   1       11.19       13.03      2.04 o 
  -6   4   1       21.89       21.85      1.81 o 
  -5   4   1        1.24        0.36      0.71 o 
  -4   4   1       70.41       73.07      3.10 o 
  -3   4   1      110.54      113.54      2.49 o 
  -2   4   1      681.80      707.60      6.27 o 
  -1   4   1      907.33      958.04      7.94 o 
   0   4   1        3.15        3.66      0.47 o 
   1   4   1       78.86       90.15      1.97 o 
   2   4   1       86.19       86.39      1.73 o 
   3   4   1        0.28        0.16      0.38 o 
   4   4   1       79.28       86.96      2.20 o 
   5   4   1        0.64        0.67      0.43 o 
   6   4   1        0.41        0.46      0.58 o 
   7   4   1        0.03        0.59      0.67 o 
   8   4   1       17.40       21.44      3.15 o 
  -8   5   1      105.18       83.61      5.53 o 
  -7   5   1      105.00       97.25      3.82 o 
  -6   5   1       49.93       53.58      6.80 o 
  -5   5   1      116.79      114.53      7.18 o 
  -4   5   1      378.13      392.22      6.25 o 
  -3   5   1        2.32        2.16      0.65 o 
  -2   5   1      385.46      388.36      5.41 o 
  -1   5   1       79.88       84.21      2.25 o 
   0   5   1      265.64      290.99      3.61 o 
   1   5   1      801.05      763.48      7.08 o 
   2   5   1        6.62        9.27      0.78 o 
   3   5   1     1313.25     1321.59     13.12 o 
   4   5   1        0.05        0.64      0.79 o 
   5   5   1     1454.07     1411.77     17.84 o 
   6   5   1        6.57        5.13      1.63 o 
   7   5   1       78.02       68.48      3.29 o 
   8   5   1      134.55      136.50      7.05 o 
  -7   6   1       22.24       24.42      2.34 o 
  -6   6   1        7.42       10.11      2.78 o 
  -5   6   1       20.96       20.31      1.98 o 
  -4   6   1       27.29       25.45      2.79 o 
  -3   6   1      238.67      218.10      4.24 o 
  -2   6   1      213.25      209.73      4.07 o 
  -1   6   1      255.05      262.48      4.54 o 
   0   6   1      226.80      234.83      5.53 o 
   1   6   1      183.64      174.07      4.69 o 
   2   6   1       28.56       22.48      1.87 o 
   3   6   1       95.84       97.09      3.21 o 
   4   6   1       44.41       47.33      2.04 o 
   5   6   1        0.04        1.57      1.01 o 
   6   6   1       29.89       33.02      2.48 o 
   7   6   1      142.64      153.13      8.01 o 
  -6   7   1       12.75       10.15      1.83 o 
  -5   7   1       73.72       76.66      3.60 o 
  -4   7   1        0.48        0.68      1.66 o 
  -3   7   1       12.75        7.41      1.46 o 
  -2   7   1       55.23       63.33      3.13 o 
  -1   7   1      381.07      378.23     11.15 o 
   0   7   1      111.64      109.56      7.37 o 
   1   7   1      114.20      108.36      4.05 o 
   2   7   1      116.20      118.85      4.27 o 
   3   7   1       40.45       41.98      5.42 o 
   4   7   1      239.16      235.23      7.31 o 
   5   7   1      175.49      152.81      7.45 o 
   6   7   1       67.97       75.62      3.69 o 
  -4   8   1       41.50       33.92      4.13 o 
  -3   8   1       14.36       11.42      4.00 o 
  -2   8   1       17.84       18.32      2.23 o 
  -1   8   1        9.17       10.74      2.07 o 
   0   8   1       34.55       36.53      4.25 o 
   1   8   1      134.23      142.89      5.04 o 
   2   8   1       32.30       28.67      3.76 o 
   3   8   1        0.68        0.82      1.29 o 
   4   8   1        0.02        0.74      1.72 o 
 -10   0   2        3.06        5.75      2.28 o 
  -9   0   2      420.08      423.79     12.18 o 
  -8   0   2       70.31       67.42      4.25 o 
  -7   0   2      237.90      229.45      7.41 o 
  -6   0   2        3.76        4.67      1.38 o 
  -5   0   2      142.13      139.85      2.66 o 
  -4   0   2     8083.47     8092.93     76.73 o 
  -3   0   2      605.16      635.02     10.76 o 
  -2   0   2     5250.13     6014.68     79.94 o 
  -1   0   2     2774.05     2814.94     25.87 o 
   0   0   2      611.78      518.72      9.04 o 
   1   0   2     1032.98      933.95     10.51 o 
   2   0   2     3696.82     3963.33     38.07 o 
   3   0   2        9.86       14.51      2.27 o 
   4   0   2      505.48      505.76      6.95 o 
   5   0   2      275.80      278.88      4.99 o 
   6   0   2     1131.42     1138.13     14.06 o 
   7   0   2        2.90        0.32      1.24 o 
   8   0   2      190.89      212.78      8.05 o 
   9   0   2       87.83       90.10      5.61 o 
 -10   1   2        0.35        2.27      1.71 o 
  -9   1   2       50.23       50.13      3.03 o 
  -8   1   2      132.39      133.96      4.28 o 
  -7   1   2      344.85      346.63      7.37 o 
  -6   1   2       17.94       19.13      5.39 o 
  -5   1   2       29.41       29.23      1.18 o 
  -4   1   2      172.75      162.87      2.51 o 
  -3   1   2      741.49      745.38      6.91 o 
  -2   1   2      899.54      882.00     11.34 o 
  -1   1   2      493.27      471.76      7.24 o 
   0   1   2        8.53       -0.51      0.34 o 
   1   1   2       25.23       44.66      1.32 o 
   2   1   2    12137.77    11035.89     75.00 o 
   3   1   2     2435.91     2374.64     16.94 o 
   4   1   2      505.02      569.43      5.40 o 
   5   1   2      178.94      178.47      2.71 o 
   6   1   2      271.80      287.37      3.85 o 
   7   1   2       86.98       84.23      2.54 o 
   8   1   2       97.41       98.88      3.85 o 
   9   1   2       21.06       24.30      2.41 o 
  -9   2   2       16.50       12.88      2.87 o 
  -8   2   2      143.47      151.14      4.54 o 
  -7   2   2      343.59      338.15      6.58 o 
  -6   2   2      420.56      404.40      6.84 o 
  -5   2   2      316.61      323.11      4.37 o 
  -4   2   2      239.36      254.08      2.90 o 
  -3   2   2       77.03       77.53      1.13 o 
  -2   2   2      734.07      772.35      6.03 o 
  -1   2   2      280.79      258.61      3.11 o 
   0   2   2      880.76      932.35      9.74 o 
   1   2   2       71.26       72.19      1.25 o 
   2   2   2      833.06      876.65      7.07 o 
   3   2   2       16.82       20.61      1.12 o 
   4   2   2      896.99      869.95      7.55 o 
   5   2   2       17.71       19.75      0.99 o 
   6   2   2       10.05       10.45      0.85 o 
   7   2   2        2.95        3.53      0.80 o 
   8   2   2       79.09       71.85      3.27 o 
   9   2   2       30.05       30.80      2.60 o 
  -9   3   2        4.64        7.62      3.12 o 
  -8   3   2      219.00      202.53      6.91 o 
  -7   3   2      515.98      516.43      8.45 o 
  -6   3   2      115.53      114.76      2.69 o 
  -5   3   2      165.31      162.30      2.54 o 
  -4   3   2      519.99      508.95      4.84 o 
  -3   3   2        1.46        0.26      0.29 o 
  -2   3   2       38.95       47.45      2.68 o 
  -1   3   2        0.16       -0.55      0.37 o 
   0   3   2      811.55      829.33      6.72 o 
   1   3   2     1471.34     1481.62     11.20 o 
   2   3   2     1073.71     1096.84      8.82 o 
   3   3   2      390.86      364.02      3.38 o 
   4   3   2        9.50        5.59      0.62 o 
   5   3   2      217.27      225.63      3.31 o 
   6   3   2      282.42      277.22      4.70 o 
   7   3   2       12.01       12.01      1.81 o 
   8   3   2       55.89       59.26      3.05 o 
   9   3   2        2.30        1.99      1.31 o 
  -8   4   2      337.60      319.19     10.68 o 
  -7   4   2      120.27      107.57      5.59 o 
  -6   4   2      114.19      115.61      6.41 o 
  -5   4   2      219.12      218.50      5.03 o 
  -4   4   2       25.24       28.31      1.41 o 
  -3   4   2     1529.43     1510.87     14.00 o 
  -2   4   2      362.05      377.56      4.94 o 
  -1   4   2     1968.61     2052.41     15.11 o 
   0   4   2       12.43        8.37      0.59 o 
   1   4   2       89.26       84.95      1.70 o 
   2   4   2       81.43       93.52      1.87 o 
   3   4   2       20.60       20.43      1.00 o 
   4   4   2      105.67      109.00      2.24 o 
   5   4   2      240.69      237.61      3.61 o 
   6   4   2      163.45      168.27      5.26 o 
   7   4   2      423.69      433.99      8.41 o 
   8   4   2        1.73        1.84      1.68 o 
  -8   5   2        3.85        1.00      1.54 o 
  -7   5   2       28.31       28.65      3.33 o 
  -6   5   2       54.56       52.77      2.77 o 
  -5   5   2       11.24       13.52      3.14 o 
  -4   5   2        0.17       -0.22      1.60 o 
  -3   5   2       40.85       43.32      1.74 o 
  -2   5   2        7.29        9.89      0.98 o 
  -1   5   2       17.11       17.88      1.22 o 
   0   5   2       30.47       34.41      1.50 o 
   1   5   2        0.16        1.85      1.02 o 
   2   5   2      441.57      446.13      5.01 o 
   3   5   2      230.16      229.09      3.59 o 
   4   5   2       11.63       11.77      1.12 o 
   5   5   2       44.82       42.47      1.90 o 
   6   5   2        1.82        2.47      1.02 o 
   7   5   2        4.83        2.70      1.10 o 
   8   5   2        2.84        5.35      1.42 o 
  -7   6   2       54.59       51.28      3.17 o 
  -6   6   2        4.70        8.82      2.46 o 
  -5   6   2      330.86      312.18      7.45 o 
  -4   6   2       46.90       50.23      2.66 o 
  -3   6   2      129.30      135.02      4.35 o 
  -2   6   2       17.84       18.32      1.40 o 
  -1   6   2      590.11      598.31      7.67 o 
   0   6   2       63.59       66.25      2.69 o 
   1   6   2       54.37       54.10      3.01 o 
   2   6   2       24.79       24.73      1.98 o 
   3   6   2       16.06       15.12      1.72 o 
   4   6   2      134.22      133.82      3.36 o 
   5   6   2       13.72       12.04      1.66 o 
   6   6   2       17.95       13.73      3.34 o 
   7   6   2      138.84      124.79      7.87 o 
  -6   7   2       54.46       56.00      3.32 o 
  -5   7   2      172.40      185.24      5.94 o 
  -4   7   2      185.28      189.14      5.49 o 
  -3   7   2        0.43        0.96      0.78 o 
  -2   7   2       81.99       81.85      2.76 o 
  -1   7   2       15.02       13.47      1.83 o 
   0   7   2       81.49       80.96      3.75 o 
   1   7   2      112.57      120.03      6.53 o 
   2   7   2       23.41       25.77      2.25 o 
   3   7   2      160.34      151.09      4.89 o 
   4   7   2      152.38      135.87      7.19 o 
   5   7   2       20.41       21.78      3.39 o 
   6   7   2        8.43        3.95      1.92 o 
  -4   8   2        0.18        1.72      1.92 o 
  -3   8   2       26.13       21.42      3.41 o 
  -2   8   2      297.34      319.59     14.49 o 
  -1   8   2       22.85       21.18      2.40 o 
   0   8   2      137.37      145.96      5.90 o 
   1   8   2       54.45       51.43      3.29 o 
   2   8   2        2.05        0.84      1.26 o 
   3   8   2       20.49       26.37      2.63 o 
   4   8   2       66.78       73.51      3.87 o 
  -9   1   3      355.04      374.59     10.16 o 
  -8   1   3        0.00        0.31      0.92 o 
  -7   1   3     1403.49     1429.44     17.57 o 
  -6   1   3      235.14      243.67      5.00 o 
  -5   1   3      854.35      784.02      7.85 o 
  -4   1   3      140.03      140.70      2.29 o 
  -3   1   3     2539.10     2579.94     17.76 o 
  -2   1   3     6560.88     6988.09     54.72 o 
  -1   1   3      375.04      404.83      3.41 o 
   0   1   3     6479.22     6448.54    113.52 o 
   1   1   3      197.34      177.36      2.08 o 
   2   1   3     2376.30     2334.09     16.58 o 
   3   1   3       25.61       31.48      1.00 o 
   4   1   3     2425.35     2382.85     17.56 o 
   5   1   3       27.70       26.46      1.12 o 
   6   1   3      236.97      242.18      3.60 o 
   7   1   3      299.85      300.48      5.11 o 
   8   1   3       87.39       88.58      3.68 o 
   9   1   3       52.00       54.35      3.25 o 
  -9   2   3       34.72       28.79      3.63 o 
  -8   2   3       16.68       21.66      2.99 o 
  -7   2   3      186.46      195.83      4.77 o 
  -6   2   3       76.79       70.97      2.59 o 
  -5   2   3      413.51      421.59      4.44 o 
  -4   2   3      662.03      657.61      5.81 o 
  -3   2   3     1346.33     1344.34      9.96 o 
  -2   2   3     1815.70     1856.72     15.47 o 
  -1   2   3     2625.25     2676.82     21.64 o 
   0   2   3      900.18      880.18     13.96 o 
   1   2   3      211.84      205.36      2.41 o 
   2   2   3        1.01        0.41      0.35 o 
   3   2   3      182.65      155.76      3.35 o 
   4   2   3     3301.38     3310.07     23.74 o 
   5   2   3      622.83      624.58      6.31 o 
   6   2   3        4.60        6.43      0.75 o 
   7   2   3      131.45      131.96      3.31 o 
   8   2   3      175.78      171.70      5.07 o 
   9   2   3        8.13        9.09      5.33 o 
  -9   3   3      169.18      164.68      4.99 o 
  -8   3   3      381.60      381.15      7.43 o 
  -7   3   3       67.26       68.07      2.84 o 
  -6   3   3      740.08      753.28     10.42 o 
  -5   3   3     1012.13      988.95     16.83 o 
  -4   3   3      717.37      693.94      7.24 o 
  -3   3   3      961.29      974.05     11.96 o 
  -2   3   3     1300.05     1343.85     12.11 o 
  -1   3   3     1867.56     1773.63     15.35 o 
   0   3   3      652.81      649.54      5.57 o 
   1   3   3     1113.04     1101.03      8.80 o 
   2   3   3      199.23      202.12      2.72 o 
   3   3   3     2225.19     2174.45     16.30 o 
   4   3   3      485.10      496.43      6.01 o 
   5   3   3      164.41      173.43      2.93 o 
   6   3   3       35.92       30.31      1.37 o 
   7   3   3       15.47       15.40      1.38 o 
   8   3   3      386.34      382.16      6.46 o 
   9   3   3       13.88       13.34      3.73 o 
  -8   4   3        2.44        5.93      1.92 o 
  -7   4   3       12.90       11.98      2.40 o 
  -6   4   3      357.72      345.83     18.59 o 
  -5   4   3      388.82      374.42     12.64 o 
  -4   4   3       57.64       62.79      2.58 o 
  -3   4   3        3.23        4.57      1.03 o 
  -2   4   3      243.88      245.33      3.80 o 
  -1   4   3      111.83      115.16      2.46 o 
   0   4   3        1.37        2.13      0.39 o 
   1   4   3      421.19      448.12      6.72 o 
   2   4   3        1.92        1.72      0.46 o 
   3   4   3       15.29       17.01      0.97 o 
   4   4   3        3.67        3.46      0.60 o 
   5   4   3        5.18        4.72      0.75 o 
   6   4   3        9.35        8.32      1.07 o 
   7   4   3      153.15      156.10      5.70 o 
   8   4   3      147.61      126.12      6.53 o 
  -8   5   3      202.53      197.67      8.60 o 
  -7   5   3       46.00       37.97      3.87 o 
  -6   5   3     1047.01     1067.84     23.33 o 
  -5   5   3       41.62       42.21      2.48 o 
  -4   5   3      668.32      687.24     10.56 o 
  -3   5   3      273.93      270.99      4.44 o 
  -2   5   3      251.79      239.88      4.11 o 
  -1   5   3     1316.00     1289.47     12.75 o 
   0   5   3       10.15        8.19      0.93 o 
   1   5   3     3948.05     3848.31     91.76 o 
   2   5   3        0.91        1.20      0.67 o 
   3   5   3      416.99      415.66      5.00 o 
   4   5   3        0.43       -0.56      0.61 o 
   5   5   3      144.39      150.09      5.70 o 
   6   5   3      272.98      286.96      6.63 o 
   7   5   3       29.54       25.55      2.31 o 
   8   5   3       33.53       39.96      2.94 o 
  -7   6   3        0.03        3.65      1.70 o 
  -6   6   3       16.75       11.02      1.76 o 
  -5   6   3       86.81       81.76      3.54 o 
  -4   6   3       15.54       14.87      1.73 o 
  -3   6   3      263.05      265.39      4.75 o 
  -2   6   3      401.03      405.23      6.07 o 
  -1   6   3        0.44        0.12      0.64 o 
   0   6   3       11.09       14.11      1.48 o 
   1   6   3       59.06       52.43      2.42 o 
   2   6   3       30.05       29.12      2.39 o 
   3   6   3       18.99       20.11      1.93 o 
   4   6   3       85.09       96.85      3.69 o 
   5   6   3      227.18      221.06      4.61 o 
   6   6   3       61.92       60.52      3.12 o 
   7   6   3       31.58       37.83      3.47 o 
  -5   7   3      146.78      148.64      5.02 o 
  -4   7   3      306.61      322.87      7.43 o 
  -3   7   3      657.57      661.26     11.17 o 
  -2   7   3       38.73       39.71      2.08 o 
  -1   7   3       36.97       38.62      2.04 o 
   0   7   3      577.69      568.51     18.02 o 
   1   7   3      276.47      276.61      6.63 o 
   2   7   3      241.56      236.21      7.16 o 
   3   7   3       98.22       98.57      3.96 o 
   4   7   3       27.70       27.90      2.41 o 
   5   7   3       85.66       92.02      5.97 o 
  -4   8   3        0.02        0.36      1.90 o 
  -3   8   3       73.92       71.35      5.41 o 
  -2   8   3      111.32      120.23      4.66 o 
  -1   8   3       36.95       31.75      2.68 o 
   0   8   3       10.79        8.42      2.44 o 
   1   8   3       11.63       17.27      2.27 o 
   2   8   3        2.13        5.22      1.56 o 
   3   8   3        0.28        2.10      1.36 o 
  -9   0   4        4.36        6.87      2.14 o 
  -8   0   4        1.20        1.92      1.42 o 
  -7   0   4       35.09       32.34      2.97 o 
  -6   0   4      129.85      135.04      5.11 o 
  -5   0   4     3408.50     3506.65     50.05 o 
  -4   0   4      132.35      157.82      4.65 o 
  -3   0   4      583.54      495.27      5.82 o 
  -2   0   4       44.06       42.60      0.99 o 
  -1   0   4     9684.81     8866.23    195.62 o 
   0   0   4      137.34      178.93      3.00 o 
   1   0   4      823.02      895.64     10.08 o 
   2   0   4     4197.39     4118.15     40.13 o 
   3   0   4      330.20      310.08      5.09 o 
   4   0   4     4760.90     4554.18     45.15 o 
   5   0   4      229.72      232.79      4.83 o 
   6   0   4      835.40      795.35     14.51 o 
   7   0   4       21.94       23.55      2.45 o 
   8   0   4      648.04      626.51     15.37 o 
   9   0   4      120.24      118.25      6.47 o 
  -9   1   4       79.60       80.96      3.63 o 
  -8   1   4       57.52       63.81      2.97 o 
  -7   1   4       93.38       92.12      3.27 o 
  -6   1   4      208.46      204.43      4.91 o 
  -5   1   4       41.16       45.31      1.92 o 
  -4   1   4      145.23      153.26      2.13 o 
  -3   1   4       15.42       16.82      0.74 o 
  -2   1   4     2754.66     2794.86     21.63 o 
  -1   1   4     2842.58     2915.28     23.02 o 
   0   1   4      556.90      620.55      5.15 o 
   1   1   4      710.04      719.65      6.91 o 
   2   1   4       11.54        8.02      0.57 o 
   3   1   4        8.81       11.01      0.70 o 
   4   1   4       94.10      113.06      2.14 o 
   5   1   4        0.14        0.00      0.43 o 
   6   1   4       75.75       82.41      2.10 o 
   7   1   4       29.35       31.32      1.49 o 
   8   1   4       49.71       48.55      4.80 o 
   9   1   4       23.67       26.45      2.51 o 
  -9   2   4       13.14       16.49      1.92 o 
  -8   2   4       48.09       49.68      2.60 o 
  -7   2   4      234.47      217.81      7.73 o 
  -6   2   4        7.47        8.89      1.21 o 
  -5   2   4      223.19      233.60      3.07 o 
  -4   2   4      235.96      254.65      3.51 o 
  -3   2   4     1201.89     1189.22      8.99 o 
  -2   2   4       12.64       28.13      0.71 o 
  -1   2   4     1250.96     1237.37     10.99 o 
   0   2   4     6066.93     6006.19     73.75 o 
   1   2   4     1238.78     1178.29      9.20 o 
   2   2   4     1294.41     1277.40     10.08 o 
   3   2   4      146.49      133.29      2.33 o 
   4   2   4      198.81      193.63      3.15 o 
   5   2   4      943.20      932.65      8.65 o 
   6   2   4      900.88      877.66      8.59 o 
   7   2   4       46.57       51.11      2.83 o 
   8   2   4       87.56       94.52      3.10 o 
   9   2   4       82.80       86.87      4.44 o 
  -9   3   4      194.74      180.42      5.29 o 
  -8   3   4      122.10      111.53      3.87 o 
  -7   3   4       10.56       10.95      1.47 o 
  -6   3   4      121.37      123.42      5.65 o 
  -5   3   4      484.14      472.96      7.59 o 
  -4   3   4      183.57      199.99      4.90 o 
  -3   3   4      283.43      287.81      3.87 o 
  -2   3   4       27.87       28.82      1.66 o 
  -1   3   4      600.98      575.92      6.32 o 
   0   3   4     1364.80     1408.98     10.76 o 
   1   3   4      634.71      632.65      5.78 o 
   2   3   4      709.32      683.71      6.36 o 
   3   3   4      250.66      256.55      3.44 o 
   4   3   4      161.31      170.62      2.85 o 
   5   3   4       27.90       29.70      1.31 o 
   6   3   4      366.33      359.15      4.87 o 
   7   3   4       88.24       92.14      2.92 o 
   8   3   4        0.50        2.21      0.90 o 
   9   3   4       93.32       99.86      4.22 o 
  -8   4   4        7.69        9.06      2.58 o 
  -7   4   4       58.33       61.37      4.39 o 
  -6   4   4      239.36      230.41      8.21 o 
  -5   4   4      322.16      321.61      6.40 o 
  -4   4   4     1566.68     1595.92     18.89 o 
  -3   4   4       63.32       60.07      1.98 o 
  -2   4   4     1246.76     1179.72     11.52 o 
  -1   4   4       77.43       80.32      2.09 o 
   0   4   4      790.76      804.25      8.67 o 
   1   4   4      625.19      610.16      5.89 o 
   2   4   4      232.62      217.76      3.12 o 
   3   4   4     2229.35     2208.35     20.97 o 
   4   4   4       12.60       13.10      0.97 o 
   5   4   4     1121.96     1121.75     10.35 o 
   6   4   4       85.21       86.37      2.34 o 
   7   4   4      196.88      196.98      4.42 o 
   8   4   4        3.58        7.13      1.29 o 
  -8   5   4        7.86       11.80      2.78 o 
  -7   5   4       32.90       37.55      3.97 o 
  -6   5   4        4.81       10.39      1.62 o 
  -5   5   4       17.54       13.13      4.56 o 
  -4   5   4       98.94      101.11      8.65 o 
  -3   5   4      146.88      141.56      3.12 o 
  -2   5   4       39.44       35.33      2.78 o 
  -1   5   4      327.32      316.68      4.92 o 
   0   5   4      201.53      197.73      3.77 o 
   1   5   4        1.71        3.05      0.78 o 
   2   5   4       50.22       52.48      2.00 o 
   3   5   4        0.05       -0.11      0.48 o 
   4   5   4       30.89       33.44      1.51 o 
   5   5   4        0.63        0.22      0.55 o 
   6   5   4        2.67        2.70      1.06 o 
   7   5   4       44.47       47.94      2.99 o 
  -7   6   4        6.90        4.89      2.08 o 
  -6   6   4      107.81      107.16      4.43 o 
  -5   6   4       10.68       10.14      1.76 o 
  -4   6   4      244.45      242.95      6.03 o 
  -3   6   4        1.61        1.72      1.01 o 
  -2   6   4     1191.81     1216.30     12.96 o 
  -1   6   4      346.97      345.58      6.43 o 
   0   6   4        0.60        0.99      0.88 o 
   1   6   4      132.38      134.03      3.34 o 
   2   6   4      373.80      362.94      5.82 o 
   3   6   4      929.41      942.43     13.79 o 
   4   6   4      186.46      179.12      5.14 o 
   5   6   4      168.29      161.53      5.02 o 
   6   6   4        0.02        0.85      0.95 o 
  -5   7   4       31.40       35.79      2.78 o 
  -4   7   4       74.44       60.86      3.28 o 
  -3   7   4       21.88       21.85      2.46 o 
  -2   7   4       58.75       57.62      2.40 o 
  -1   7   4      132.09      141.46      3.67 o 
   0   7   4      419.12      403.62      6.54 o 
   1   7   4      110.56      115.48      9.07 o 
   2   7   4      131.40      122.71      4.43 o 
   3   7   4       29.77       21.27      2.23 o 
   4   7   4       34.18       31.65      2.57 o 
   5   7   4        3.00        0.64      1.19 o 
  -3   8   4      189.76      187.17      8.68 o 
  -2   8   4       28.53       22.71      2.39 o 
  -1   8   4      253.53      265.83      7.01 o 
   0   8   4      171.49      176.30      5.68 o 
   1   8   4       61.96       61.74      3.53 o 
   2   8   4      218.49      223.59      6.90 o 
   3   8   4        7.43        1.56      2.08 o 
  -9   1   5      241.40      248.50      9.10 o 
  -8   1   5        0.27       -0.46      0.85 o 
  -7   1   5      201.34      185.06      6.90 o 
  -6   1   5       15.99       17.78      1.50 o 
  -5   1   5      329.72      358.13      4.78 o 
  -4   1   5      393.61      431.02      4.26 o 
  -3   1   5      429.99      476.98      4.20 o 
  -2   1   5      168.14      149.84      2.03 o 
  -1   1   5      421.37      382.31      3.66 o 
   0   1   5     2470.24     2575.87     18.23 o 
   1   1   5     2262.20     2235.61     16.19 o 
   2   1   5        1.07        0.05      0.44 o 
   3   1   5      295.98      284.08      3.57 o 
   4   1   5      247.17      230.70      3.56 o 
   5   1   5        6.33        7.71      0.81 o 
   6   1   5      540.55      545.66      6.32 o 
   7   1   5        1.65        1.20      0.65 o 
   8   1   5      185.40      182.33      4.36 o 
   9   1   5        0.01        0.19      1.02 o 
  -9   2   5       16.11       18.55      2.73 o 
  -8   2   5       17.18       11.36      1.69 o 
  -7   2   5      212.60      207.94      4.97 o 
  -6   2   5      335.39      335.83      7.54 o 
  -5   2   5      757.83      766.23     11.44 o 
  -4   2   5      885.13      876.21      8.60 o 
  -3   2   5      163.41      141.06      1.99 o 
  -2   2   5       33.65       31.96      0.88 o 
  -1   2   5      171.34      158.62      2.38 o 
   0   2   5       12.80        7.71      0.55 o 
   1   2   5      957.29      897.28      7.54 o 
   2   2   5      745.23      747.91      6.76 o 
   3   2   5      295.59      291.19      3.70 o 
   4   2   5      263.82      253.40      3.59 o 
   5   2   5      376.49      369.77      4.74 o 
   6   2   5      277.09      269.20      4.16 o 
   7   2   5       52.24       53.79      1.96 o 
   8   2   5        0.22       -0.69      0.78 o 
   9   2   5        4.17        5.33      2.23 o 
  -9   3   5        1.08       -0.14      1.74 o 
  -8   3   5      148.18      163.63      7.53 o 
  -7   3   5      199.02      197.01      7.79 o 
  -6   3   5       93.35       98.17      5.15 o 
  -5   3   5       29.48       27.58      2.84 o 
  -4   3   5      321.56      342.78      6.09 o 
  -3   3   5       34.57       28.87      1.19 o 
  -2   3   5      694.48      736.09      7.98 o 
  -1   3   5      627.63      660.12      7.19 o 
   0   3   5        0.84        1.29      0.35 o 
   1   3   5       57.53       56.03      1.58 o 
   2   3   5     1122.11     1120.53      9.50 o 
   3   3   5       77.76       79.66      1.89 o 
   4   3   5       48.54       46.55      1.56 o 
   5   3   5      230.10      221.51      3.60 o 
   6   3   5       58.26       59.67      1.98 o 
   7   3   5      357.10      352.80      6.11 o 
   8   3   5       69.45       56.88      3.78 o 
  -8   4   5        4.66        9.54      2.78 o 
  -7   4   5      119.61      119.75      6.29 o 
  -6   4   5       38.15       33.94      3.41 o 
  -5   4   5      315.67      328.70      6.56 o 
  -4   4   5       91.49       94.63      3.23 o 
  -3   4   5      964.13      953.00     13.16 o 
  -2   4   5        1.40        0.18      0.58 o 
  -1   4   5       37.25       35.37      1.49 o 
   0   4   5        2.70        4.38      0.73 o 
   1   4   5        0.09        0.58      0.48 o 
   2   4   5        6.14        6.20      0.71 o 
   3   4   5      453.09      459.28      5.32 o 
   4   4   5      399.15      403.69      5.13 o 
   5   4   5        7.84        9.99      0.98 o 
   6   4   5       23.23       18.04      1.67 o 
   7   4   5       56.61       50.55      2.75 o 
   8   4   5       86.56       77.39      3.05 o 
  -7   5   5        0.04        3.07      1.78 o 
  -6   5   5      100.18       98.45      5.61 o 
  -5   5   5        0.02       -0.05      1.78 o 
  -4   5   5       20.01       17.56      1.75 o 
  -3   5   5     1166.67     1175.42     15.45 o 
  -2   5   5       46.53       40.44      1.77 o 
  -1   5   5       54.67       54.36      1.97 o 
   0   5   5     1392.47     1345.97     17.39 o 
   1   5   5        6.51        5.90      1.05 o 
   2   5   5       15.93       17.51      1.35 o 
   3   5   5       76.69       74.18      2.46 o 
   4   5   5      276.11      271.23      4.21 o 
   5   5   5      279.98      280.84      4.45 o 
   6   5   5        0.04        0.19      0.64 o 
   7   5   5      209.83      216.53      6.15 o 
  -6   6   5       59.65       71.13      3.54 o 
  -5   6   5       32.78       28.09      3.42 o 
  -4   6   5      153.48      167.45     10.04 o 
  -3   6   5       68.17       64.61      6.87 o 
  -2   6   5        6.31        5.81      1.81 o 
  -1   6   5      213.97      210.53      4.26 o 
   0   6   5       92.43       87.94      2.75 o 
   1   6   5      252.30      248.55      8.77 o 
   2   6   5      373.12      376.45      7.45 o 
   3   6   5      163.15      160.44      3.95 o 
   4   6   5      106.42      111.99      4.19 o 
   5   6   5        9.42       10.15      1.70 o 
   6   6   5       31.71       33.58      3.93 o 
  -5   7   5       58.57       59.82      3.37 o 
  -4   7   5        0.16        0.18      1.11 o 
  -3   7   5        0.10       -0.05      1.36 o 
  -2   7   5       64.12       60.85      2.52 o 
  -1   7   5        0.11        0.53      0.77 o 
   0   7   5       54.39       53.82      2.41 o 
   1   7   5       10.35       11.23      1.39 o 
   2   7   5       11.16       13.25      1.89 o 
   3   7   5       15.63       14.51      1.98 o 
   4   7   5       24.92       30.10      3.37 o 
   5   7   5       14.37       14.16      2.05 o 
  -3   8   5       33.86       34.31      3.17 o 
  -2   8   5        0.17        0.58      1.76 o 
  -1   8   5        2.43        3.07      1.45 o 
   0   8   5        5.37        8.09      1.83 o 
   1   8   5        2.20        1.06      1.25 o 
   2   8   5        3.36        5.76      1.67 o 
  -9   0   6      156.53      157.68      7.01 o 
  -8   0   6       28.92       23.48      2.85 o 
  -7   0   6     1008.32     1000.05     19.05 o 
  -6   0   6       59.54       62.35      3.47 o 
  -5   0   6     1889.67     1820.18     19.55 o 
  -4   0   6       77.00       86.62      2.43 o 
  -3   0   6     2833.08     2927.03     28.90 o 
  -2   0   6      721.97      741.69      8.74 o 
  -1   0   6      957.85      920.96     10.62 o 
   0   0   6     2683.97     2562.90     25.98 o 
   1   0   6      534.44      492.75      7.90 o 
   2   0   6     5050.04     4861.51    104.49 o 
   3   0   6      258.39      246.07      4.78 o 
   4   0   6      376.69      352.93      9.19 o 
   5   0   6       30.19       31.45      2.61 o 
   6   0   6      144.82      159.95      8.50 o 
   7   0   6       12.55       12.08      1.66 o 
   8   0   6       25.61       25.53      2.58 o 
   9   0   6       12.90       11.88      2.97 o 
  -9   1   6       21.25       25.85      2.25 o 
  -8   1   6       86.07       87.06      3.37 o 
  -7   1   6       25.12       22.49      1.56 o 
  -6   1   6       46.59       45.10      1.75 o 
  -5   1   6       14.29       14.04      1.03 o 
  -4   1   6      103.57      115.45      2.21 o 
  -3   1   6      786.46      831.67      6.01 o 
  -2   1   6      334.14      308.33      3.26 o 
  -1   1   6       16.18       10.60      0.61 o 
   0   1   6        3.08        6.59      0.56 o 
   1   1   6      310.03      307.29      3.57 o 
   2   1   6     1013.76     1036.64      8.83 o 
   3   1   6        0.57       -0.08      0.63 o 
   4   1   6      165.22      170.34      3.51 o 
   5   1   6       17.10       17.01      1.10 o 
   6   1   6      111.90      106.60      2.59 o 
   7   1   6      189.10      194.07      3.74 o 
   8   1   6       44.85       42.56      2.30 o 
   9   1   6        9.05        9.26      1.75 o 
  -9   2   6      167.04      163.58      5.05 o 
  -8   2   6      138.21      140.65      4.37 o 
  -7   2   6      347.01      331.22     11.22 o 
  -6   2   6      110.09      105.39      5.19 o 
  -5   2   6      565.88      541.40     12.28 o 
  -4   2   6      831.00      835.86      8.39 o 
  -3   2   6     1366.68     1448.62     14.20 o 
  -2   2   6     1921.78     2011.79     12.85 o 
  -1   2   6        1.40        9.97      0.60 o 
   0   2   6       42.81       73.78      1.52 o 
   1   2   6     1868.64     1944.26     14.69 o 
   2   2   6     1477.63     1535.72     12.27 o 
   3   2   6        6.10        3.57      0.60 o 
   4   2   6      158.66      159.50      2.88 o 
   5   2   6        0.26        0.69      0.52 o 
   6   2   6       18.04       15.37      1.79 o 
   7   2   6        1.27        0.77      0.76 o 
   8   2   6        2.27        2.79      0.98 o 
  -8   3   6        0.04       -0.44      1.70 o 
  -7   3   6       39.95       37.57      3.71 o 
  -6   3   6       68.16       70.57      4.49 o 
  -5   3   6      116.78      111.66      5.31 o 
  -4   3   6      207.91      201.94      4.54 o 
  -3   3   6      160.19      159.67      3.88 o 
  -2   3   6     1040.22     1056.24     10.39 o 
  -1   3   6      887.38      875.83      9.06 o 
   0   3   6      499.62      488.45      5.42 o 
   1   3   6      444.46      433.29      4.67 o 
   2   3   6       35.15       35.97      1.28 o 
   3   3   6       14.11       17.31      1.12 o 
   4   3   6        2.98        4.14      0.71 o 
   5   3   6      316.86      317.22      4.58 o 
   6   3   6      260.71      262.09      4.30 o 
   7   3   6        8.31       10.62      1.19 o 
   8   3   6       83.64       73.58      2.98 o 
  -8   4   6      424.50      420.08     13.10 o 
  -7   4   6        1.08        1.04      1.78 o 
  -6   4   6      801.30      827.85     18.27 o 
  -5   4   6      228.84      233.10      6.75 o 
  -4   4   6      820.27      786.15     13.55 o 
  -3   4   6        2.27        1.87      0.87 o 
  -2   4   6      813.40      837.12      9.12 o 
  -1   4   6      907.92      884.91      9.57 o 
   0   4   6      104.74      101.33      2.60 o 
   1   4   6     1339.85     1284.11     12.96 o 
   2   4   6      231.55      221.97      4.36 o 
   3   4   6      345.31      352.88      4.65 o 
   4   4   6        6.21        5.31      0.82 o 
   5   4   6      390.35      399.13      5.45 o 
   6   4   6       64.26       60.07      2.13 o 
   7   4   6        2.72        1.62      0.89 o 
   8   4   6       47.36       48.26      2.58 o 
  -7   5   6       25.43       25.65      3.53 o 
  -6   5   6        0.44        0.06      1.14 o 
  -5   5   6       31.58       31.35      2.31 o 
  -4   5   6        1.06        1.66      0.99 o 
  -3   5   6      323.68      313.84      6.60 o 
  -2   5   6       64.23       66.43      2.20 o 
  -1   5   6       92.32       93.98      2.64 o 
   0   5   6       34.43       34.42      1.73 o 
   1   5   6      156.11      152.91      3.54 o 
   2   5   6      369.54      360.31      5.82 o 
   3   5   6       41.99       39.16      1.95 o 
   4   5   6      201.21      207.95      4.45 o 
   5   5   6        3.71        2.69      1.07 o 
   6   5   6        1.67        4.05      0.91 o 
   7   5   6       28.60       24.16      1.93 o 
  -5   6   6      102.91      115.86      4.38 o 
  -4   6   6      206.57      210.80      5.77 o 
  -3   6   6       20.82       16.51      1.87 o 
  -2   6   6       82.36       87.21      2.76 o 
  -1   6   6      874.30      877.50     10.48 o 
   0   6   6      512.81      488.95     14.83 o 
   1   6   6       61.17       60.39      2.88 o 
   2   6   6       64.74       61.78      2.46 o 
   3   6   6      233.89      234.72      5.30 o 
   4   6   6        0.31       -0.22      0.75 o 
   5   6   6      111.52       99.21      4.38 o 
   6   6   6        0.25       -0.44      1.08 o 
  -5   7   6       19.74       18.91      2.34 o 
  -4   7   6       50.61       52.47      3.21 o 
  -3   7   6       64.07       63.62      3.35 o 
  -2   7   6      225.45      227.80     13.06 o 
  -1   7   6       96.23       98.23      3.20 o 
   0   7   6      134.14      137.31      3.78 o 
   1   7   6      136.66      132.74      3.74 o 
   2   7   6        6.42        9.09      1.75 o 
   3   7   6       20.32       21.00      3.23 o 
   4   7   6        0.67        0.75      1.26 o 
  -2   8   6       81.66       85.21      5.55 o 
  -1   8   6       20.35       19.38      2.75 o 
   0   8   6       48.92       46.44      7.84 o 
   1   8   6       29.01       29.68      2.69 o 
   2   8   6      178.34      174.59      5.89 o 
  -9   1   7       25.40       22.02      2.21 o 
  -8   1   7      167.30      164.42      4.69 o 
  -7   1   7       51.52       49.05      2.44 o 
  -6   1   7      121.58      117.75      2.80 o 
  -5   1   7      857.79      852.03     11.20 o 
  -4   1   7       29.19       33.73      1.34 o 
  -3   1   7     2400.18     2262.09     19.13 o 
  -2   1   7        2.25        6.48      0.57 o 
  -1   1   7     3551.78     3550.44     31.87 o 
   0   1   7     1116.78     1102.66      9.12 o 
   1   1   7      760.96      700.00      6.58 o 
   2   1   7      151.40      121.85      2.34 o 
   3   1   7      390.66      401.11      4.81 o 
   4   1   7     2062.38     1985.39     15.99 o 
   5   1   7       16.38       19.14      1.22 o 
   6   1   7      359.84      365.32      5.26 o 
   7   1   7        0.30       -0.60      0.61 o 
   8   1   7      223.16      224.87      4.40 o 
  -8   2   7      169.87      168.68      7.43 o 
  -7   2   7      257.13      244.73      8.60 o 
  -6   2   7       90.52      101.30      5.15 o 
  -5   2   7       70.46       68.52      4.09 o 
  -4   2   7      159.62      137.16      3.98 o 
  -3   2   7       70.98       70.13      1.81 o 
  -2   2   7        6.02        8.84      1.13 o 
  -1   2   7      118.64      121.44      2.02 o 
   0   2   7      648.31      631.67      5.99 o 
   1   2   7      945.14      915.44      8.14 o 
   2   2   7      501.15      463.67      5.16 o 
   3   2   7      637.53      643.52      6.71 o 
   4   2   7      306.87      312.60      4.40 o 
   5   2   7       83.77       79.92      2.25 o 
   6   2   7        3.78        3.18      0.81 o 
   7   2   7       65.68       66.20      2.30 o 
   8   2   7      114.82      117.72      3.75 o 
  -8   3   7       20.18       17.57      3.21 o 
  -7   3   7      495.06      494.04     13.40 o 
  -6   3   7      401.03      395.50     11.24 o 
  -5   3   7       17.75       17.67      2.52 o 
  -4   3   7      507.83      476.81      7.81 o 
  -3   3   7       24.94       24.97      2.33 o 
  -2   3   7     1833.28     1786.24     16.25 o 
  -1   3   7      723.14      764.86      8.43 o 
   0   3   7     1134.49     1182.17     11.88 o 
   1   3   7      218.99      205.52      3.04 o 
   2   3   7      332.13      314.95      4.12 o 
   3   3   7     1316.16     1293.03     11.35 o 
   4   3   7       18.19       18.16      1.22 o 
   5   3   7      128.49      130.35      3.37 o 
   6   3   7      279.76      277.07      4.60 o 
   7   3   7      318.69      345.78      5.45 o 
   8   3   7        6.59        5.75      1.32 o 
  -8   4   7       27.95       24.70      3.67 o 
  -7   4   7      152.40      144.96      7.15 o 
  -6   4   7        2.46        0.58      1.56 o 
  -5   4   7       87.67       92.14      5.19 o 
  -4   4   7       41.35       39.84      2.30 o 
  -3   4   7       52.39       51.80      2.53 o 
  -2   4   7       35.52       34.60      1.63 o 
  -1   4   7      133.75      133.87      5.23 o 
   0   4   7       41.45       40.50      1.73 o 
   1   4   7        1.79        2.50      0.73 o 
   2   4   7      377.63      394.37      6.04 o 
   3   4   7       70.17       71.25      2.03 o 
   4   4   7      356.79      373.34      5.18 o 
   5   4   7       24.84       24.62      1.48 o 
   6   4   7      179.59      181.38      3.77 o 
   7   4   7        1.73        1.06      0.82 o 
  -7   5   7       17.46       18.11      3.13 o 
  -6   5   7      117.27      116.87      6.33 o 
  -5   5   7        4.13        4.34      1.26 o 
  -4   5   7     1091.64     1111.78     17.03 o 
  -3   5   7      349.25      350.33      7.18 o 
  -2   5   7      609.30      605.96      7.83 o 
  -1   5   7      129.37      133.70      3.75 o 
   0   5   7      940.21      936.67     10.77 o 
   1   5   7      311.01      312.21      5.39 o 
   2   5   7      811.81      790.23      9.82 o 
   3   5   7      496.11      500.75      7.46 o 
   4   5   7        6.29        7.85      1.39 o 
   5   5   7      438.74      462.31      7.45 o 
   6   5   7        6.20        6.58      1.57 o 
  -6   6   7       39.79       51.41      4.81 o 
  -5   6   7       72.44       85.58      3.87 o 
  -4   6   7       84.23       94.08      3.95 o 
  -3   6   7       67.98       67.11      3.23 o 
  -2   6   7        3.44        1.92      1.07 o 
  -1   6   7      454.53      449.19      7.01 o 
   0   6   7      277.85      268.68      6.17 o 
   1   6   7        4.62        4.08      1.05 o 
   2   6   7       68.60       73.35      3.02 o 
   3   6   7      161.82      162.45      4.16 o 
   4   6   7       17.62       12.82      1.54 o 
   5   6   7        0.20        0.68      0.87 o 
  -4   7   7      140.04      127.07      6.89 o 
  -3   7   7      116.21      106.40      4.37 o 
  -2   7   7      136.20      140.48      5.84 o 
  -1   7   7      119.05      119.60      4.45 o 
   0   7   7      124.27      131.46      3.79 o 
   1   7   7      425.33      422.87      7.17 o 
   2   7   7      128.60      125.00      3.77 o 
   3   7   7       28.93       31.93      2.77 o 
   4   7   7      137.20      141.65      5.30 o 
  -8   0   8       92.44       82.91      4.57 o 
  -7   0   8       88.89       93.65     12.84 o 
  -6   0   8      264.63      258.18     10.92 o 
  -5   0   8      252.65      253.29      7.27 o 
  -4   0   8        0.03        0.68      0.92 o 
  -3   0   8      278.86      286.76      5.22 o 
  -2   0   8      100.00      107.56      2.78 o 
  -1   0   8     1479.95     1434.85     16.16 o 
   0   0   8      199.01      205.56      4.20 o 
   1   0   8     1942.55     1863.85     35.61 o 
   2   0   8      127.40      142.92      3.73 o 
   3   0   8      461.47      432.93     19.46 o 
   4   0   8      310.80      327.27      6.54 o 
   5   0   8      459.86      462.96      9.55 o 
   6   0   8      779.80      760.19     16.87 o 
   7   0   8        2.75        2.03      1.21 o 
   8   0   8      134.25      149.56      5.14 o 
  -8   1   8        5.97        5.22      1.79 o 
  -7   1   8        6.04        3.20      1.50 o 
  -6   1   8       80.27       86.13      4.20 o 
  -5   1   8      177.99      172.07      3.28 o 
  -4   1   8        0.63        2.94      0.82 o 
  -3   1   8       75.09       68.28      1.95 o 
  -2   1   8     1171.92     1174.83      9.59 o 
  -1   1   8      300.25      300.88      4.46 o 
   0   1   8       20.39       19.85      1.10 o 
   1   1   8       98.75      110.87      2.21 o 
   2   1   8      204.35      202.40      3.19 o 
   3   1   8      560.20      559.53      6.22 o 
   4   1   8      179.13      172.45      3.21 o 
   5   1   8       89.55       89.96      2.43 o 
   6   1   8       14.68       17.07      1.32 o 
   7   1   8       51.87       46.83      2.48 o 
   8   1   8       44.93       41.10      3.12 o 
  -8   2   8        0.04        0.94      1.78 o 
  -7   2   8       76.51       80.18      4.93 o 
  -6   2   8       66.81       68.68      4.35 o 
  -5   2   8       76.42       84.48      2.90 o 
  -4   2   8      250.33      255.32      4.88 o 
  -3   2   8       10.09       11.84      1.26 o 
  -2   2   8        2.50        1.89      0.63 o 
  -1   2   8       96.26       78.70      2.29 o 
   0   2   8        0.88        0.81      0.45 o 
   1   2   8     1007.58     1071.19     11.64 o 
   2   2   8      139.75      142.18      2.66 o 
   3   2   8      221.35      208.23      4.64 o 
   4   2   8      186.59      185.93      3.41 o 
   5   2   8      183.42      178.62      3.51 o 
   6   2   8       38.74       42.84      3.40 o 
   7   2   8       21.38       22.93      1.97 o 
   8   2   8      177.63      182.41      6.42 o 
  -8   3   8        0.38        1.02      1.94 o 
  -7   3   8       17.14       20.00      3.13 o 
  -6   3   8      190.96      186.37      7.55 o 
  -5   3   8      467.99      461.52     12.16 o 
  -4   3   8      224.83      226.90      5.12 o 
  -3   3   8      198.52      201.61      7.14 o 
  -2   3   8      120.57      111.97      4.51 o 
  -1   3   8      218.85      218.93      7.16 o 
   0   3   8       54.95       59.68      2.37 o 
   1   3   8      150.79      167.03      2.83 o 
   2   3   8        7.61        6.22      0.74 o 
   3   3   8        8.62        7.50      0.86 o 
   4   3   8      516.32      514.49      6.31 o 
   5   3   8      226.39      229.19      4.09 o 
   6   3   8        1.91        1.71      0.74 o 
   7   3   8      107.23      106.11      3.04 o 
  -7   4   8       18.21       24.46      3.57 o 
  -6   4   8      207.25      225.80      8.84 o 
  -5   4   8      166.83      161.99      7.07 o 
  -4   4   8       15.27       16.93      4.33 o 
  -3   4   8        6.31        6.39      1.23 o 
  -2   4   8      382.79      366.64      5.51 o 
  -1   4   8        8.99        8.85      1.06 o 
   0   4   8      682.05      684.20      8.50 o 
   1   4   8       45.69       48.74      2.06 o 
   2   4   8      584.30      584.11      9.88 o 
   3   4   8       25.87       21.29      1.62 o 
   4   4   8      599.17      583.25      8.57 o 
   5   4   8      239.17      246.86      4.38 o 
   6   4   8        1.50        1.33      0.74 o 
   7   4   8      123.41      134.75      3.49 o 
  -6   5   8       10.21       13.52      2.78 o 
  -5   5   8        0.83        0.24      1.32 o 
  -4   5   8        0.63       -0.26      1.69 o 
  -3   5   8        4.42        5.22      1.28 o 
  -2   5   8       66.73       58.64      2.89 o 
  -1   5   8      149.60      148.07      4.65 o 
   0   5   8        9.09       12.36      1.32 o 
   1   5   8       11.54       10.84      1.55 o 
   2   5   8       95.57       98.18      4.15 o 
   3   5   8       25.99       20.26      2.03 o 
   4   5   8        3.71        0.70      1.60 o 
   5   5   8        0.02        0.67      0.90 o 
   6   5   8       32.31       35.93      2.32 o 
  -5   6   8       23.47       21.72      2.31 o 
  -4   6   8       23.01       20.49      2.87 o 
  -3   6   8        5.09        3.07      1.36 o 
  -2   6   8      202.63      198.28      5.67 o 
  -1   6   8       58.24       58.01      2.46 o 
   0   6   8      148.98      147.39      3.88 o 
   1   6   8       83.03       83.36      3.07 o 
   2   6   8      286.93      289.89      5.72 o 
   3   6   8       48.51       47.20      2.77 o 
   4   6   8       54.78       54.18      2.67 o 
   5   6   8       54.49       65.52      3.41 o 
  -3   7   8       87.71       88.98      4.09 o 
  -2   7   8       28.37       29.27      2.60 o 
  -1   7   8       78.74       72.56      2.93 o 
   0   7   8        8.53        7.56      1.39 o 
   1   7   8      111.21      109.89      3.59 o 
   2   7   8        4.10        5.29      1.25 o 
   3   7   8       23.75       26.42      3.30 o 
  -8   1   9      113.17      108.98      3.89 o 
  -7   1   9      579.25      561.23      9.19 o 
  -6   1   9        0.32        1.13      0.88 o 
  -5   1   9     1002.67     1056.25     20.00 o 
  -4   1   9       58.51       57.76      2.34 o 
  -3   1   9      411.61      427.84      5.51 o 
  -2   1   9       21.14       18.25      0.97 o 
  -1   1   9      626.32      616.74      6.17 o 
   0   1   9      298.32      302.52      5.45 o 
   1   1   9        5.36        9.81      1.50 o 
   2   1   9      332.52      329.07      4.44 o 
   3   1   9      358.47      363.80      4.91 o 
   4   1   9       73.05       68.94      2.10 o 
   5   1   9       61.53       61.97      3.62 o 
   6   1   9      158.91      152.86      3.46 o 
   7   1   9       97.05       98.45      2.95 o 
   8   1   9        1.79       -0.31      1.33 o 
  -8   2   9       52.12       57.20      2.95 o 
  -7   2   9        3.13        1.91      2.07 o 
  -6   2   9      183.91      187.94      4.72 o 
  -5   2   9      555.59      515.73     13.75 o 
  -4   2   9       99.18       98.27      4.99 o 
  -3   2   9      656.21      622.09      9.24 o 
  -2   2   9       84.89       78.69      4.07 o 
  -1   2   9      321.24      302.23      3.86 o 
   0   2   9     1009.13      994.98      8.97 o 
   1   2   9      597.21      595.52      6.35 o 
   2   2   9      152.76      156.69      2.93 o 
   3   2   9       18.80       18.66      2.09 o 
   4   2   9        9.91       12.15      1.13 o 
   5   2   9       13.75       16.41      1.32 o 
   6   2   9      304.65      289.35      6.61 o 
   7   2   9       58.37       61.03      2.43 o 
  -7   3   9        0.10        2.28      1.88 o 
  -6   3   9      277.55      279.54      9.60 o 
  -5   3   9      205.25      222.21      8.21 o 
  -4   3   9      501.04      536.67     13.32 o 
  -3   3   9       20.38       17.63      1.68 o 
  -2   3   9      307.54      308.21     11.70 o 
  -1   3   9       67.75       63.75      2.15 o 
   0   3   9       16.41       19.54      1.84 o 
   1   3   9       60.64       61.15      2.28 o 
   2   3   9       29.70       31.65      1.41 o 
   3   3   9      100.59      100.18      2.51 o 
   4   3   9       25.97       30.05      1.57 o 
   5   3   9       44.57       44.67      1.94 o 
   6   3   9      202.07      209.69      4.97 o 
   7   3   9        0.02       -0.42      0.72 o 
  -7   4   9        3.55        5.25      2.32 o 
  -6   4   9       14.19       18.59      3.15 o 
  -5   4   9       16.87       11.22      2.72 o 
  -4   4   9        1.99        1.09      0.95 o 
  -3   4   9        0.33        0.81      0.85 o 
  -2   4   9      128.22      116.99      4.63 o 
  -1   4   9       37.47       41.14      1.93 o 
   0   4   9       37.59       28.04      3.03 o 
   1   4   9       56.94       61.48      2.52 o 
   2   4   9       69.31       74.36      2.70 o 
   3   4   9        0.40       -0.14      0.71 o 
   4   4   9       63.53       67.54      2.70 o 
   5   4   9       22.65       14.74      1.64 o 
   6   4   9       42.44       36.97      1.99 o 
  -6   5   9      186.77      198.35      8.90 o 
  -5   5   9       34.96       35.88      3.95 o 
  -4   5   9      538.60      548.94      9.98 o 
  -3   5   9        2.76        3.11      1.15 o 
  -2   5   9      655.81      643.74     10.93 o 
  -1   5   9       22.01       21.79      1.63 o 
   0   5   9        1.40        1.28      0.77 o 
   1   5   9      193.63      187.36      4.31 o 
   2   5   9      100.47      103.82      3.28 o 
   3   5   9      106.34      109.15      3.45 o 
   4   5   9       82.36       84.26      3.35 o 
   5   5   9      166.46      158.37      4.41 o 
  -5   6   9        4.27        3.55      2.02 o 
  -4   6   9       20.96       17.72      2.20 o 
  -3   6   9       11.94        9.52      1.75 o 
  -2   6   9       40.59       46.02      5.35 o 
  -1   6   9        5.69        5.63      1.31 o 
   0   6   9       32.79       31.75      2.02 o 
   1   6   9      204.76      201.29      4.74 o 
   2   6   9       88.06       77.56      3.03 o 
   3   6   9        0.01       -0.23      0.87 o 
   4   6   9        2.14        1.72      1.02 o 
  -2   7   9       53.08       53.56      3.51 o 
  -1   7   9       97.63       96.06      4.90 o 
   0   7   9        0.33        0.59      0.91 o 
   1   7   9       24.50       25.19      2.05 o 
   2   7   9       91.98       90.05      5.18 o 
  -5   0  10      304.00      312.23      8.88 o 
  -4   0  10       18.66       17.95      2.22 o 
  -3   0  10     2538.35     2543.35     38.71 o 
  -2   0  10      517.41      514.69      7.85 o 
  -1   0  10      423.57      419.69      6.97 o 
   0   0  10      512.86      497.05      7.96 o 
   1   0  10     2860.57     2797.42     68.39 o 
   2   0  10      261.61      245.52      5.47 o 
   3   0  10      414.14      417.60     11.84 o 
   4   0  10      348.59      321.29      6.89 o 
   5   0  10       85.92       90.23      3.68 o 
   6   0  10      240.64      249.90      6.58 o 
   7   0  10        2.14        3.48      1.94 o 
  -8   1  10        1.32       -0.50      1.78 o 
  -7   1  10      169.65      156.16      6.87 o 
  -6   1  10      158.68      152.99      6.49 o 
  -5   1  10        2.81        1.34      1.40 o 
  -4   1  10      274.26      272.00      8.31 o 
  -3   1  10      847.25      841.23     11.36 o 
  -2   1  10       13.52       12.55      1.13 o 
  -1   1  10      314.22      312.12      4.11 o 
   0   1  10       59.61       59.23      1.75 o 
   1   1  10      103.16      102.00      2.33 o 
   2   1  10       63.88       61.11      1.89 o 
   3   1  10      100.92       89.25      2.35 o 
   4   1  10       70.06       67.37      2.17 o 
   5   1  10        7.37        7.52      2.01 o 
   6   1  10       72.99       72.01      2.84 o 
   7   1  10       28.69       28.35      1.86 o 
  -7   2  10       98.18      100.03      3.85 o 
  -6   2  10      269.12      259.20      9.10 o 
  -5   2  10      198.45      181.96      7.21 o 
  -4   2  10      126.26      145.78      6.25 o 
  -3   2  10     1033.64     1046.43     13.72 o 
  -2   2  10      199.89      188.87      9.11 o 
  -1   2  10      598.85      611.10      7.67 o 
   0   2  10      492.01      478.90      5.53 o 
   1   2  10      347.43      339.93      4.97 o 
   2   2  10      146.19      139.56      2.88 o 
   3   2  10      135.69      134.70      2.96 o 
   4   2  10      201.86      203.70      3.85 o 
   5   2  10       96.38       97.61      2.79 o 
   6   2  10       50.65       51.49      3.92 o 
   7   2  10       13.04       10.60      1.35 o 
  -7   3  10      170.01      155.58      7.53 o 
  -6   3  10       67.44       71.13      5.09 o 
  -5   3  10        6.16       10.24      2.56 o 
  -4   3  10      145.99      133.34      6.29 o 
  -3   3  10      192.31      171.87      4.66 o 
  -2   3  10       45.45       47.44      4.97 o 
  -1   3  10        0.09        0.23      0.61 o 
   0   3  10       69.34       65.44      2.33 o 
   1   3  10      107.62      104.21      3.00 o 
   2   3  10       97.98      109.70      5.69 o 
   3   3  10      324.27      336.57      5.15 o 
   4   3  10      153.42      159.73      3.45 o 
   5   3  10       66.41       68.81      2.43 o 
   6   3  10       92.23       98.65      3.01 o 
  -6   4  10      149.22      154.23      7.65 o 
  -5   4  10      177.31      185.43      8.11 o 
  -4   4  10      460.14      462.36     13.14 o 
  -3   4  10        3.93        5.50      1.64 o 
  -2   4  10      782.37      823.69     12.62 o 
  -1   4  10       33.50       29.52      1.75 o 
   0   4  10     1288.07     1219.12     13.39 o 
   1   4  10        0.68        0.78      0.69 o 
   2   4  10      236.99      249.65      5.12 o 
   3   4  10      232.81      229.85      5.04 o 
   4   4  10       20.32       20.72      1.81 o 
   5   4  10      119.18      125.44      3.98 o 
   6   4  10        0.15       -0.15      1.05 o 
  -5   5  10        8.46       16.49      3.29 o 
  -4   5  10       85.39       88.97      3.89 o 
  -3   5  10       63.71       55.63      3.14 o 
  -2   5  10        5.03        2.81      1.27 o 
  -1   5  10       19.83       19.85      2.09 o 
   0   5  10        0.01        0.36      1.01 o 
   1   5  10        0.77        0.23      0.68 o 
   2   5  10       24.71       24.65      1.90 o 
   3   5  10        2.64        2.71      0.98 o 
   4   5  10        8.08        5.89      1.23 o 
   5   5  10        7.64        5.89      1.35 o 
  -4   6  10      180.42      166.10      5.59 o 
  -3   6  10        8.54        8.92      1.85 o 
  -2   6  10      403.26      416.17      9.01 o 
  -1   6  10       17.55       18.71      2.22 o 
   0   6  10      344.12      351.94      6.52 o 
   1   6  10      162.88      167.65      4.43 o 
   2   6  10       77.44       74.05      3.06 o 
   3   6  10       31.05       32.44      2.27 o 
  -7   1  11        7.38       10.64      2.58 o 
  -6   1  11      142.49      156.32      6.85 o 
  -5   1  11        0.20       -1.72      1.18 o 
  -4   1  11      383.68      367.05     10.18 o 
  -3   1  11       93.52       99.70      5.01 o 
  -2   1  11       41.48       43.12      1.85 o 
  -1   1  11     1611.44     1592.70     13.30 o 
   0   1  11      145.36      146.63      2.85 o 
   1   1  11      216.79      216.86      3.65 o 
   2   1  11       56.29       54.71      1.88 o 
   3   1  11     1024.70     1014.91     10.19 o 
   4   1  11       15.53       14.27      1.97 o 
   5   1  11      225.27      234.49      4.44 o 
   6   1  11       68.66       72.52      2.91 o 
   7   1  11       20.85       23.37      1.84 o 
  -7   2  11       24.99       22.50      3.41 o 
  -6   2  11        2.14       -0.14      1.54 o 
  -5   2  11      408.33      379.89     11.16 o 
  -4   2  11      274.12      259.96      8.76 o 
  -3   2  11       14.62       23.32      2.87 o 
  -2   2  11      272.70      276.41     14.87 o 
  -1   2  11      402.16      397.56      6.02 o 
   0   2  11      218.42      211.45      4.26 o 
   1   2  11       75.24       77.66      2.16 o 
   2   2  11       32.03       28.86      1.67 o 
   3   2  11       37.20       35.27      1.70 o 
   4   2  11        0.09        0.44      0.61 o 
   5   2  11      137.12      138.51      3.80 o 
   6   2  11      108.79      113.95      3.27 o 
  -6   3  11        2.68        7.29      2.52 o 
  -5   3  11       56.83       68.08      4.83 o 
  -4   3  11       15.30       16.49      2.83 o 
  -3   3  11      562.67      516.19     12.30 o 
  -2   3  11       45.74       46.27      2.87 o 
  -1   3  11        0.59        3.06      0.83 o 
   0   3  11      215.70      220.02      4.63 o 
   1   3  11      120.56      123.57      4.18 o 
   2   3  11      853.06      827.83     13.01 o 
   3   3  11        0.01        0.44      0.75 o 
   4   3  11      125.89      132.65      3.26 o 
   5   3  11       96.70      101.18      3.00 o 
   6   3  11       41.22       41.80      2.20 o 
  -6   4  11        1.65       -0.12      1.96 o 
  -5   4  11        1.81        0.42      1.70 o 
  -4   4  11        0.55       -1.86      1.24 o 
  -3   4  11       17.82       19.13      3.30 o 
  -2   4  11       40.97       49.44      3.37 o 
  -1   4  11       51.15       54.90      2.95 o 
   0   4  11       78.94       73.18      2.69 o 
   1   4  11       14.02        8.84      1.24 o 
   2   4  11        0.00        0.38      0.68 o 
   3   4  11       11.53       12.86      2.09 o 
   4   4  11       16.85       17.66      2.24 o 
   5   4  11       22.62       18.82      1.95 o 
  -4   5  11        5.47        3.15      2.10 o 
  -3   5  11       74.12       69.62      6.13 o 
  -2   5  11      171.41      163.49      5.29 o 
  -1   5  11       12.32       18.41      2.14 o 
   0   5  11      242.04      251.55      7.42 o 
   1   5  11        0.71        0.59      0.81 o 
   2   5  11      393.55      410.69      8.89 o 
   3   5  11        1.40        0.88      0.88 o 
   4   5  11      212.06      223.14      5.89 o 
  -2   6  11      183.11      195.07      9.00 o 
  -1   6  11       77.81       66.27      4.05 o 
   0   6  11       18.38       17.36      1.77 o 
   1   6  11       28.73       30.69      2.19 o 
   2   6  11        8.26        9.06      2.00 o 
  -3   0  12      155.36      163.29      6.27 o 
  -2   0  12      237.15      241.89      7.57 o 
  -1   0  12     2068.55     2070.39     23.64 o 
   0   0  12        1.99        2.23      1.61 o 
   1   0  12      741.98      722.17     11.10 o 
   2   0  12        0.26       -0.37      0.71 o 
   3   0  12        5.97        6.26      3.01 o 
   4   0  12       64.45       59.79      7.12 o 
   5   0  12      284.54      279.06      7.12 o 
   6   0  12       60.23       62.46      6.29 o 
  -6   1  12       12.04       15.47      2.85 o 
  -5   1  12       19.68       20.68      2.85 o 
  -4   1  12        3.64        2.32      1.66 o 
  -3   1  12       43.16       37.61      3.39 o 
  -2   1  12        9.82       12.89      1.54 o 
  -1   1  12       27.25       27.97      1.38 o 
   0   1  12       18.52       17.84      1.24 o 
   1   1  12        0.25       -0.13      0.53 o 
   2   1  12      301.10      307.43      4.77 o 
   3   1  12      332.33      339.05      5.23 o 
   4   1  12        2.29        2.20      0.77 o 
   5   1  12        1.53        2.10      0.85 o 
   6   1  12        9.37       10.33      1.33 o 
  -6   2  12        1.14        0.12      1.66 o 
  -5   2  12       86.62       91.00      5.53 o 
  -4   2  12       94.16       99.42      5.53 o 
  -3   2  12       36.73       34.00      3.53 o 
  -2   2  12        1.63        2.50      2.37 o 
  -1   2  12        6.25        7.93      1.07 o 
   0   2  12        4.43        4.72      1.26 o 
   1   2  12        0.05        0.06      0.60 o 
   2   2  12       20.86       22.81      1.43 o 
   3   2  12        1.58        0.97      0.93 o 
   4   2  12        1.65        0.92      1.24 o 
   5   2  12       42.27       40.62      3.58 o 
   6   2  12        1.77        0.99      0.86 o 
  -6   3  12       58.73       64.59      5.09 o 
  -5   3  12       98.62       96.11      5.97 o 
  -4   3  12       28.99       27.15      3.47 o 
  -3   3  12       31.31       33.32      3.73 o 
  -2   3  12       51.64       49.64      2.81 o 
  -1   3  12       67.79       68.37      3.18 o 
   0   3  12      132.13      146.20      3.79 o 
   1   3  12      170.74      170.01      4.20 o 
   2   3  12      246.07      237.59      5.14 o 
   3   3  12      132.80      130.67      3.90 o 
   4   3  12        1.36        2.67      1.05 o 
   5   3  12        0.66       -0.24      0.87 o 
  -5   4  12        6.91        2.85      1.98 o 
  -4   4  12      245.44      253.85      9.86 o 
  -3   4  12        1.76        3.44      1.36 o 
  -2   4  12      193.80      200.14      5.74 o 
  -1   4  12      198.19      186.05      8.01 o 
   0   4  12       15.14       22.93      2.59 o 
   1   4  12       14.83       11.01      1.42 o 
   2   4  12        3.68        4.87      1.11 o 
   3   4  12        0.68        1.86      0.98 o 
   4   4  12      143.20      155.02      5.10 o 
  -3   5  12        2.12        0.83      1.21 o 
  -2   5  12        4.09        4.19      1.45 o 
  -1   5  12       10.50       14.76      2.09 o 
   0   5  12       15.77       10.64      1.49 o 
   1   5  12        0.05        0.09      0.79 o 
   2   5  12        4.30        1.62      1.14 o 
   3   5  12       34.83       37.71      2.54 o 
  -5   1  13      203.41      229.99      8.70 o 
  -4   1  13      190.99      219.85      8.25 o 
  -3   1  13      428.83      412.95     11.50 o 
  -2   1  13       10.97       12.98      2.32 o 
  -1   1  13      228.29      239.00      5.42 o 
   0   1  13        1.90        2.49      0.80 o 
   1   1  13     1096.29     1087.81     10.75 o 
   2   1  13        4.71        4.09      0.86 o 
   3   1  13       18.33       18.07      1.41 o 
   4   1  13       12.10       10.33      1.22 o 
   5   1  13       21.20       20.04      1.65 o 
  -5   2  13       81.52       82.85      5.45 o 
  -4   2  13      123.71      147.68      7.11 o 
  -3   2  13      181.02      176.07      7.49 o 
  -2   2  13       84.55       89.07      5.79 o 
  -1   2  13       93.05       90.64      3.63 o 
   0   2  13       25.04       23.99      1.73 o 
   1   2  13      148.22      142.61      3.84 o 
   2   2  13       26.23       26.94      1.92 o 
   3   2  13        0.12        0.50      0.79 o 
   4   2  13      298.12      306.09      5.32 o 
   5   2  13      336.12      342.15      5.89 o 
  -5   3  13      190.86      190.20      8.54 o 
  -4   3  13       80.30       99.88      6.11 o 
  -3   3  13       36.60       38.47      4.01 o 
  -2   3  13      529.89      506.69      9.60 o 
  -1   3  13       75.85       76.08      3.50 o 
   0   3  13      210.50      217.04      6.03 o 
   1   3  13        5.99        5.44      1.28 o 
   2   3  13      111.34      111.32      4.74 o 
   3   3  13       11.75       10.91      2.79 o 
   4   3  13       13.10        8.03      2.51 o 
  -4   4  13        9.96       15.35      3.25 o 
  -3   4  13       27.26       19.84      3.33 o 
  -2   4  13       52.06       52.80      4.30 o 
  -1   4  13       29.26       25.50      2.46 o 
   0   4  13       47.11       42.99      3.60 o 
   1   4  13        1.78        1.82      0.92 o 
   2   4  13        2.01       -0.95      0.77 o 
   3   4  13       29.60       30.80      2.31 o 
  -1   5  13       24.51       21.90      2.49 o 
   0   5  13      327.90      332.20     11.72 o 
   1   5  13       37.49       36.58      3.45 o 
  -1   0  14      288.71      296.07      6.56 o 
   0   0  14       88.64       93.70      3.66 o 
   1   0  14       88.64       98.53      3.81 o 
   2   0  14        0.15        0.82      0.99 o 
   3   0  14      525.35      534.85     10.25 o 
   4   0  14        7.49       10.28      1.76 o 
  -4   1  14        9.05        5.91      2.30 o 
  -3   1  14        0.47       -0.44      1.50 o 
  -2   1  14      137.14      141.85      6.41 o 
  -1   1  14      142.19      144.82      4.53 o 
   0   1  14       55.50       56.13      2.40 o 
   1   1  14      214.54      206.62      9.23 o 
   2   1  14       44.15       39.54      1.93 o 
   3   1  14       75.01       70.59      2.49 o 
   4   1  14        3.60        3.42      0.94 o 
  -4   2  14      101.49       96.57      5.91 o 
  -3   2  14       79.21       69.68      5.03 o 
  -2   2  14      195.51      204.92      8.19 o 
  -1   2  14       84.08       86.80      3.68 o 
   0   2  14       96.67       94.70      3.48 o 
   1   2  14      101.97      105.84      3.45 o 
   2   2  14       49.44       46.46      2.50 o 
   3   2  14      324.81      339.68      6.75 o 
   4   2  14       27.27       30.22      3.47 o 
  -3   3  14       92.52      105.71      6.39 o 
  -2   3  14       45.07       46.18      3.19 o 
  -1   3  14       82.15       81.23      3.76 o 
   0   3  14      144.24      155.13      5.02 o 
   1   3  14       66.17       65.39      2.83 o 
   2   3  14        7.29        8.43      1.38 o 
   3   3  14        6.87        6.85      1.52 o 
  -2   4  14       17.26       21.76      2.42 o 
  -1   4  14       57.53       59.99      3.51 o 
   0   4  14      168.07      172.42      5.73 o 
   1   4  14       42.02       43.19      2.57 o 
  -3   1  15      139.66      140.81      6.81 o 
  -2   1  15      129.33      142.33      6.71 o 
  -1   1  15       11.79        9.00      2.17 o 
   0   1  15       98.26      112.68      4.20 o 
   1   1  15        0.53        1.11      0.84 o 
   2   1  15       60.84       63.69      2.85 o 
   3   1  15        5.84        6.20      1.11 o 
  -3   2  15       19.31       19.94      3.23 o 
  -2   2  15        0.41        1.50      1.70 o 
  -1   2  15        4.82        3.29      1.32 o 
   0   2  15       73.80       72.29      2.93 o 
   1   2  15       69.63       73.64      3.02 o 
   2   2  15       94.62       99.44      3.55 o 
  -1   3  15      101.28      112.36      6.27 o 
   0   3  15        2.58        3.97      1.37 o 
   0   0  16       26.01       28.39      3.67 o 
                                                 
